# Supplementary material for: Genomic Analysis of West Nile Virus Lineage 1 Detected in Mosquitoes during the 2020–2021 Outbreaks in Andalusia, Spain
Source: Viruses. 2023 Jan 17;15(2):266. doi: 10.3390/v15020266 (PMC9962355; doi:10.3390/v15020266)
Supplement: Supplementary file 1 [file viruses-15-00266-s001.zip]

Archive with 1 entries (1 files):
- viruses-2150577-supplementary.pdf
